# Supplementary material for: Variable Selection for Sparse Data with Applications to Vaginal Microbiome and Gene Expression Data
Source: Genes (Basel). 2023 Feb 3;14(2):403. doi: 10.3390/genes14020403 (PMC9956208; doi:10.3390/genes14020403)
Supplement: Supplementary file 1 [file genes-14-00403-s001.zip › Table S1.xlsx]

## Sheet: Sheet 1 - All52.pvalue
Table S1: KS-test p values for combined data (N = 52) under 12 distributions at 38 different weeks
	normal	zinormal	normalh	halfnormal	zihalfnorm	halfnormh	lognormal	zilognorm	lognormh	exponential	ziexp	exph
1	1	0.605	1	0.35	0.295	0.005	0	0	0.665	0.71	0.245	0.02
2	1	0.595	1	0.335	0.55	0	0	0	0.805	0.275	0.18	0.015
3	1	0.295	1	0.145	0.6	0.005	0	0	0.86	0.28	0.52	0.025
4	1	0.525	1	0.43	0.48	0.01	0	0	0.93	0.36	0.235	0.035
5	1	0.35	1	0.41	0.47	0	0	0	0.905	0.27	0.015	0.01
6	1	0.235	1	0.17	0.515	0.015	0.005	0	0.875	0.15	0.23	0.025
7	1	0.62	1	0.24	0.43	0.005	0	0	0.7	0.26	0.32	0.03
8	1	0.495	1	0.42	0.36	0	0	0	0.765	0.18	0.07	0.035
9	1	0.285	1	0.19	0.79	0	0	0	0.71	0.725	0.055	0.02
10	1	0.39	1	0.315	0.51	0	0	0	0.72	0.335	0.51	0.015
11	1	0.265	1	0.2	0.69	0.015	0	0	0.67	0.105	0.43	0.015
12	1	0.57	1	0.14	0.61	0.01	0.005	0	0.75	0.535	0.185	0.03
13	1	0.51	1	0.29	0.555	0.015	0	0	0.715	0.225	0.44	0.02
14	1	0.475	1	0.36	0.04	0.01	0	0	0.78	0.44	0.505	0.02
15	1	0.34	1	0.445	0.455	0.01	0	0	0.825	0.28	0.16	0.025
16	1	0.365	1	0.365	0.585	0	0	0	0.78	0.475	0.105	0.025
17	1	0.53	1	0.335	0.64	0.015	0	0	0.655	0.225	0.235	0.03
18	1	0.395	1	0.295	0.715	0.005	0	0	0.72	0.34	0.495	0.015
19	1	0.475	1	0.32	0.58	0.005	0	0	0.795	0.315	0.005	0.015
20	1	0.355	1	0.54	0.22	0.015	0	0	0.86	0.64	0.505	0.02
21	1	0.37	1	0.465	0.295	0.005	0	0	0.88	0.11	0.64	0.02
22	1	0.16	1	0.605	0.625	0	0	0	0.955	0.1	0.3	0.02
23	1	0.295	1	0.18	0.445	0.01	0	0	0.885	0.285	0.57	0.035
24	1	0.315	1	0.39	0.595	0.015	0	0	0.67	0.485	0.305	0
25	1	0.475	1	0.255	0.12	0.005	0	0	0.69	0.105	0.365	0.03
26	1	0.43	1	0.295	0.715	0	0	0	0.75	0.115	0.22	0.01
27	1	0.375	1	0.205	0.55	0	0.005	0	0.57	0.645	0.355	0.01
28	1	0.375	1	0.405	0.55	0.005	0	0	0.58	0.28	0.47	0
29	1	0.245	1	0.27	0.53	0.005	0	0	0.53	0.18	0.35	0.005
30	1	0.46	1	0.43	0.41	0.02	0	0	0.645	0.715	0.69	0.02
31	1	0.505	1	0.355	0.645	0	0	0	0.775	0.275	0.31	0.02
32	1	0.295	1	0.275	0.54	0.015	0	0	0.92	0.16	0.325	0.02
33	1	0.43	1	0.2	0.515	0	0	0	0.895	0.21	0.055	0.025
34	1	0.165	1	0.235	0.355	0.05	0	0	0.82	0.44	0.455	0.085
35	1	0.1	1	0.34	0.68	0.02	0.005	0	0.92	0.095	0.065	0.03
36	1	0.175	1	0.56	0.65	0.015	0	0	0.96	0.525	0.45	0.03
37	1	0.365	1	0.36	0.77	0.025	0	0	0.87	0.745	0.585	0.03
38	1	0.71	1	0.49	0.515	0.045	0	0	0.795	0.575	0.935	0.035
