# Supplementary material for: Variable Selection for Sparse Data with Applications to Vaginal Microbiome and Gene Expression Data
Source: Genes (Basel). 2023 Feb 3;14(2):403. doi: 10.3390/genes14020403 (PMC9956208; doi:10.3390/genes14020403)
Supplement: Supplementary file 1 [file genes-14-00403-s001.zip › Table S2.xlsx]

## Sheet: Sheet 1 - All30.pvalue
Table S2: KS-test p values for non-pregnant group (N = 30) under 12 distributions at 38 different weeks
	normal	zinormal	normalh	halfnormal	zihalfnorm	halfnormh	lognormal	zilognorm	lognormh	exponential	ziexp	exph
1	1	0.465	1	0.335	0.285	0.005	0.01	0	0.89	0.45	0.32	0.02
2	1	0.41	1	0.4	0.3	0	0	0	0.96	0.265	0.455	0.04
3	1	0.405	1	0.415	0.5	0.01	0	0	0.975	0.485	0.655	0.04
4	1	0.33	1	0.6	0.105	0.005	0	0	0.81	0.245	0.64	0.025
5	1	0.295	1	0.47	0.485	0	0	0	0.985	0.55	0.795	0.01
6	1	0.48	1	0.42	0.4	0.01	0	0	0.955	0.3	0.035	0.015
7	1	0.475	1	0.45	0.385	0.03	0	0	0.96	0.35	0.445	0.02
8	1	0.175	1	0.42	0.265	0	0	0	0.975	0.005	0.235	0.01
9	1	0.325	1	0.195	0.725	0.02	0	0	0.935	0.465	0.045	0.04
10	1	0.395	1	0.46	0.58	0.02	0	0	0.87	0.33	0.725	0.04
11	1	0.505	1	0.31	0.625	0.005	0	0	0.795	0.615	0.07	0.035
12	1	0.315	1	0.29	0.05	0	0	0	0.89	0.125	0.415	0.02
13	1	0.465	1	0.365	0.115	0.03	0	0	0.82	0.68	0.455	0.025
14	1	0.35	1	0.375	0.635	0.005	0	0	0.74	0.45	0.135	0.015
15	1	0.385	1	0.405	0.54	0	0	0	0.71	0.105	0.455	0.02
16	1	0.395	1	0.58	0.385	0.035	0	0	0.695	0.33	0.395	0.025
17	1	0.31	1	0.485	0.2	0.065	0	0	0.595	0.505	0.03	0.015
18	1	0.57	1	0.38	0.625	0.005	0	0	0.57	0.165	0.07	0.03
19	1	0.365	1	0.355	0.075	0.01	0	0	0.67	0.245	0.005	0.015
20	1	0.54	1	0.26	0.48	0.02	0	0	0.575	0.22	0.38	0.035
21	1	0.39	1	0.48	0.02	0.02	0	0	0.625	0.335	0.385	0.01
22	1	0.48	1	0.52	0.42	0.01	0	0	0.785	0.45	0.59	0.025
23	1	0.415	1	0.59	0.67	0.035	0	0	0.78	0.1	0.625	0.04
24	1	0.175	1	0.375	0.22	0.025	0	0	0.56	0.105	0.46	0.015
25	1	0.445	1	0.325	0.12	0.01	0	0	0.46	0.76	0.315	0.02
26	1	0.475	1	0.35	0.575	0	0.005	0	0.635	0.55	0.29	0.01
27	1	0.62	1	0.355	0.2	0.005	0.005	0	0.8	0.555	0.035	0.025
28	1	0.405	1	0.33	0.695	0	0.01	0	0.725	0.27	0	0.015
29	1	0.415	1	0.565	0.45	0	0	0	0.835	0.27	0.23	0.035
30	1	0.33	1	0.635	0.595	0.03	0	0	0.535	0.645	0.215	0.035
31	1	0.55	1	0.61	0.36	0.015	0	0	0.73	0.165	0.395	0.05
32	1	0.36	1	0.085	0.13	0.01	0	0	0.76	0.085	0.27	0.005
33	1	0.3	1	0.255	0.825	0.005	0	0	0.82	0.05	0.355	0.045
34	1	0.43	1	0.48	0.625	0.02	0	0	0.715	0.445	0.37	0.025
35	1	0.41	1	0.57	0.725	0.01	0	0	0.74	0.485	0.34	0.005
36	1	0.16	1	0.48	0.79	0.02	0	0	0.955	0.145	0.375	0.015
37	1	0.51	1	0.32	0.82	0.035	0.005	0	0.9	0.45	0.435	0.03
38	1	0.31	1	0.54	0.86	0.07	0	0	0.78	0.47	0.515	0.025
