# Supplementary material for: Variable Selection for Sparse Data with Applications to Vaginal Microbiome and Gene Expression Data
Source: Genes (Basel). 2023 Feb 3;14(2):403. doi: 10.3390/genes14020403 (PMC9956208; doi:10.3390/genes14020403)
Supplement: Supplementary file 1 [file genes-14-00403-s001.zip › Table S4.xlsx]

## Sheet: Sheet 1 - MLE.30
Table S4: Estimated parameters of non-pregnant and pregnant groups starting week 21
Estimated parameters for non-pregnant group				Estimated parameters for pregnant group
week	mean	sigma	phi	week	mean	sigma	phi
21	95.615	128.924	0.133	21	89.38	182.123	0.045
22	97.639	124.097	0.166	22	88.454	184.147	0
23	94.807	125.784	0.133	23	93.596	189.215	0
24	95.423	128.86	0.133	24	98.772	183.924	0
25	100.159	133.698	0.166	25	103.952	175.989	0
26	104.166	139.306	0.2	26	107.499	171.733	0
27	100.399	131.246	0.166	27	103.636	157.738	0
28	100.519	125.329	0.166	28	97.318	151.922	0
29	105.708	119.845	0.2	29	91.999	171.207	0
30	96.769	116.312	0.133	30	85.5	181.376	0
31	95.461	115.77	0.133	31	76.318	160.513	0
32	94.346	116.565	0.133	32	68.909	139.376	0
33	96.199	119.734	0.166	33	62.408	118.986	0
34	91.74	117.611	0.1	34	62.136	97.696	0
35	97.884	120.03	0.133	35	60.727	79.416	0
36	101.999	124.307	0.133	36	57.818	66.626	0
37	100.259	123.8	0.1	37	59.409	65.84	0
38	101.74	124.653	0.1	38	60.591	65.739	0
